# Supplementary material for: Characterization of Fusarium verticillioides Med1 LxxLL Motif Involved in Fumonisin Biosynthesis
Source: Toxins (Basel). 2023 Nov 13;15(11):652. doi: 10.3390/toxins15110652 (PMC10675092; doi:10.3390/toxins15110652)
Supplement: Supplementary file 1 [file toxins-15-00652-s001.zip]

Archive with 1 entries (1 files):
- toxins-2660525-supplementary.pdf
